# Supplementary material for: Role of Nodulation-Enhancing Rhizobacteria in the Promotion of Medicago sativa Development in Nutrient-Poor Soils
Source: Plants (Basel). 2022 Apr 26;11(9):1164. doi: 10.3390/plants11091164 (PMC9099972; doi:10.3390/plants11091164)
Supplement: Supplementary file 1 [file plants-11-01164-s001.zip]

Archive with 1 entries (1 files):
- plants-1664739-supplementary.pdf
